# Supplementary material for: Immunostimulatory Effect of Postbiotics Prepared from Phellinus linteus Mycelial Submerged Culture via Activation of Spleen and Peyer’s Patch in C3H/HeN Mice
Source: Pharmaceuticals (Basel). 2022 Sep 30;15(10):1215. doi: 10.3390/ph15101215 (PMC9612016; doi:10.3390/ph15101215)
Supplement: Supplementary file 1 [file pharmaceuticals-15-01215-s001.zip]

Archive with 1 entries (1 files):
- pharmaceuticals-1926578-supplementary.pdf
